# Supplementary material for: Embryonic origins of forebrain oligodendrocytes revisited by combinatorial genetic fate mapping
Source: eLife. 2024 Sep 11;13:RP95406. doi: 10.7554/eLife.95406 (PMC11390105; doi:10.7554/eLife.95406)
Supplement: Figure 1—source data 3. [file elife-95406-fig1-data3.zip]

Archive with 2 entries (1 files):
- Figure1-Source Data3/
- Figure1-Source Data3/Figure1-Source Data1 Raw unedited gel for Figure1C.pdf
